# Supplementary material for: Knowledge, Attitudes, and Practices (KAP) Regarding the COVID-19 Outbreak in Côte d’Ivoire: Understanding the Non-Compliance of Populations with Non-Pharmaceutical Interventions
Source: Int J Environ Res Public Health. 2021 Apr 29;18(9):4757. doi: 10.3390/ijerph18094757 (PMC8124153; doi:10.3390/ijerph18094757)
Supplement: Supplementary file 1 [file ijerph-18-04757-s001.zip]

Archive with 1 entries (1 files):
- ijerph-1150725-supplementary.pdf
